# Supplementary material for: Multi-Color Tunable Afterglow Materials Leveraging Energy Transfer Between Host and Guest
Source: Molecules. 2025 Mar 7;30(6):1203. doi: 10.3390/molecules30061203 (PMC11945158; doi:10.3390/molecules30061203)
Supplement: Supplementary file 1 [file molecules-30-01203-s001.zip]

Archive with 1 entries (1 files):
- molecules-3433134-supplementary.pdf
